# Supplementary material for: Integrative analysis of gene expression and copy number alterations using canonical correlation analysis
Source: BMC Bioinformatics. 2010 Apr 15;11:191. doi: 10.1186/1471-2105-11-191 (PMC2873536; doi:10.1186/1471-2105-11-191)
Supplement: Additional file 2 — contains the cross-loadings of the 150 gene expression probe sets showing the highest relevance to the two extracted features from regularized dual CCA with regularization parameters τx = 0.9 and τy = 0.3. [file 1471-2105-11-191-S2.TXT]

Cross-loadings for the most relevant genes
Regularized dual CCA (tau_x=0.9, tau_y=0.3), feature 1
Probe		Gene symbol	Chromosome	Cross-loading
201887_at	IL13RA1		X		0.765014021155
212419_at	ZCCHC24		10		0.763839404371
212423_at	ZCCHC24		10		0.726075365336
222285_at	IGHD		14		0.700145538327
218177_at	CHMP1B		18		0.69256081912
218019_s_at	PDXK		21		0.683624906669
217849_s_at	CDC42BPB		14		0.679168397104
219480_at	SNAI1		20		0.674128252087
219582_at	OGFRL1		6		0.661774727204
204340_at	TMEM187		X		0.660779063767
209679_s_at	SMAGP		12		0.650045222141
210128_s_at	LTB4R		14		0.648352031341
208598_s_at	HUWE1		X		0.644599103809
212465_at	SETD3		14		0.643013286235
206147_x_at	SCML2		X		0.642949287387
202671_s_at	PDXK		21		0.641424462077
202711_at	EFNB1		X		0.636477399452
213282_at	APOOL		X		0.633422596171
209370_s_at	SH3BP2		4		0.632594211432
221529_s_at	PLVAP		19		0.631329780683
205708_s_at	TRPM2		21		0.63099908021
37384_at	PPM1F		22		0.629319216647
214037_s_at	CCDC22		X		0.62738637004
203585_at	ZNF185		X		0.623088168663
209326_at	SLC35A2		X		0.622604484415
215726_s_at	CYB5A		18		0.620224188993
204045_at	TCEAL1		X		0.620138173194
210904_s_at	IL13RA1		X		0.61402830095
201136_at	PLP2		X		0.613614810227
212460_at	C14orf147		14		0.612730196817
204643_s_at	ENOX2		X		0.611340535889
213289_at	APOOL		X		0.611114671824
206394_at	MYBPC2		19		0.609923831786
213937_s_at	FTSJ1		X		0.607030031439
206674_at	FLT3		13		0.606970668531
219015_s_at	ALG13		X		0.606442407485
205640_at	ALDH3B1		11		0.60459534349
218694_at	ARMCX1		X		0.604306935335
214118_x_at	PCM1		8		-0.602207408457
221709_s_at	ZNF839		14		0.600441007284
201444_s_at	ATP6AP2		X		0.6001165639
201209_at	HDAC1		1		-0.599866406732
219767_s_at	CRYZL1		21		0.598924893568
219837_s_at	CYTL1		4		0.597541303841
217511_at	KAZALD1		10		0.597449467545
202558_s_at	HSPA13		21		0.594469975298
201393_s_at	IGF2R		6		-0.594389979689
221039_s_at	ASAP1		8		0.593087823424
221188_s_at	CIDEB		14		0.593052070597
204301_at	KBTBD11		8		0.591241450104
212410_at	EFHA1		13		-0.589287373437
217269_s_at	PRSS7		21		0.587290032214
205090_s_at	NAGPA		16		0.586970392192
202061_s_at	SEL1L		14		0.586601680166
209183_s_at	C10orf10		10		0.585324917477
200790_at	ODC1		2		-0.584887395664
209620_s_at	ABCB7		X		0.582598405926
214937_x_at	PCM1		8		-0.581177280374
205933_at	SETBP1		18		0.580743083627
201443_s_at	ATP6AP2		X		0.580621658721
201895_at	ARAF		X		0.580307591179
206001_at	NPY		7		0.57940182288
201811_x_at	SH3BP5		3		0.578581289736
204300_at	PET112L		4		0.578201253746
214679_x_at	GNA11		19		0.577284882098
211626_x_at	ERG		21		0.574754407959
211375_s_at	ILF3		19		-0.57473889839
221689_s_at	PIGP		21		0.573975090308
205673_s_at	ASB9		X		0.573777560474
201810_s_at	SH3BP5		3		0.573363108151
202284_s_at	CDKN1A		6		0.572064036945
214665_s_at	CHP		15		-0.570955360572
213766_x_at	GNA11		19		0.570239187175
219485_s_at	PSMD10		X		0.569096331195
213659_at	ZNF75D		X		0.568476463685
202607_at	NDST1		5		0.567492628883
201508_at	IGFBP4		17		0.566304831596
217256_x_at	RPL36A /// RPL36AP51		X		0.566149048832
203063_at	PPM1F		22		0.565141066943
203506_s_at	MED12		X		0.564690075724
203974_at	HDHD1A		X		0.564488394987
202098_s_at	PRMT2		21		0.564276201835
207809_s_at	ATP6AP1		X		0.563790145983
216342_x_at	RPS4P13 /// RPS4P17 /// RPS4P7 /// RPS4X		20		0.563438828482
202598_at	S100A13		1		0.559122863733
202217_at	C21orf33		21		0.55747852251
205540_s_at	RRAGB		X		0.557215004296
209568_s_at	RGL1		1		0.556171217619
218499_at	RP6-213H19.1		X		0.555644696514
211576_s_at	SLC19A1		21		0.555629043244
213508_at	C14orf147		14		0.553986207559
209022_at	STAG2		X		0.55390468049
214745_at	PLCH1		3		0.553786424278
204057_at	IRF8		16		0.552977819664
54632_at	THADA		2		-0.552514847431
217805_at	ILF3		19		-0.552142716079
204752_x_at	PARP2		14		0.551566360988
221532_s_at	WDR61		15		-0.550303610944
201126_s_at	MGAT1		5		0.549142809981
214735_at	IPCEF1		6		0.547863174606
216071_x_at	MED12		X		0.545939453604
213347_x_at	RPS4X		X		0.543514145528
214527_s_at	PQBP1		X		0.543298501181
207843_x_at	CYB5A		18		0.542999145786
205324_s_at	FTSJ1		X		0.541563808372
210176_at	TLR1		4		0.54146577192
208788_at	ELOVL5		6		-0.54093294037
217769_s_at	POMP		13		-0.5398530537
219335_at	ARMCX5		X		0.539173876558
214366_s_at	ALOX5		10		0.538685657
214813_at	ZNF75D		X		0.537926374071
215773_x_at	PARP2		14		0.537704057233
207638_at	PRSS7		21		0.537452417797
222079_at	ERG		21		0.537325084609
209365_s_at	ECM1		1		0.535089971199
204445_s_at	ALOX5		10		0.534912395571
217883_at	MMADHC		2		-0.533953615921
218757_s_at	UPF3B		X		0.532670402455
211098_x_at	TMCO1		1		-0.531910291113
201339_s_at	SCP2		1		-0.530434198448
221838_at	KLHL22		22		0.530035499331
214746_s_at	ZNF467		7		0.530010218514
206016_at	CCDC22		X		0.529781783031
202174_s_at	PCM1		8		-0.529750290737
202086_at	MX1		21		0.529693951724
213538_at	SON		21		0.528953056802
208716_s_at	TMCO1		1		-0.52883441393
204070_at	RARRES3		11		-0.528772517699
211612_s_at	IL13RA1		X		0.527888223924
209213_at	CBR1		21		0.527838972272
209366_x_at	CYB5A		18		0.527807347095
202371_at	TCEAL4		X		0.526623400771
203843_at	RPS6KA3		X		0.525367068191
210298_x_at	FHL1		X		0.525149768216
204408_at	APEX2		X		0.525133249155
205180_s_at	ADAM8		10		0.524708862776
204032_at	BCAR3		1		0.52350001272
50221_at	TFEB		6		0.523258697275
205584_at	ALG13		X		0.52264901867
212588_at	PTPRC		1		-0.52215403511
216620_s_at	ARHGEF10		8		0.522118126494
32625_at	NPR1		1		0.521595766796
211733_x_at	SCP2		1		-0.521496628719
208614_s_at	FLNB		3		0.520213572861
37278_at	TAZ		X		0.520141095444
219600_s_at	TMEM50B		21		0.518842575654
220999_s_at	CYFIP2		5		-0.518223119507
206831_s_at	ARSD		X		0.51789341296
203776_at	GPKOW		X		0.517841751452
205480_s_at	UGP2		2		-0.517627188024
Regularized dual CCA (tau_x=0.9, tau_y=0.3), feature 2
Probe		Gene symbol	Chromosome	Cross-loading
205253_at	PBX1		1		0.828806724196
212148_at	PBX1		1		0.817380870936
212151_at	PBX1		1		0.810251371116
205769_at	SLC27A2		15		0.769887445552
206028_s_at	MERTK		2		0.76137359346
211373_s_at	PSEN2		1		0.759575745014
211913_s_at	MERTK		2		0.759206879847
202796_at	SYNPO		5		0.75195495104
212845_at	SAMD4A		14		0.743548459856
220252_x_at	CXorf21		X		0.726980675476
203999_at	SYT1		12		0.725054274814
218087_s_at	SORBS1		10		0.722784008339
221113_s_at	WNT16		7		0.714675410436
207110_at	KCNJ12		17		0.712400857953
219517_at	ELL3		15		0.70569852961
205768_s_at	SLC27A2		15		0.70264243028
213005_s_at	KANK1		9		0.689626227374
208644_at	PARP1		1		0.687655637433
220389_at	CCDC81		11		0.683451597649
208567_s_at	KCNJ12 /// LOC100131509 /// LOC100134444		17		0.681658821703
219551_at	EAF2		3		0.6812828599
35974_at	LRMP		12		0.68100717018
219271_at	GALNT14		2		0.677773570207
204674_at	LRMP		12		0.674026856308
203998_s_at	SYT1		12		0.673603591457
206181_at	SLAMF1		1		0.672914353423
206999_at	IL12RB2		1		0.657709088512
212288_at	FNBP1		9		-0.65423859119
206304_at	MYBPH		1		0.652480220471
40148_at	APBB2		4		0.65186343659
212789_at	NCAPD3		11		0.640687754235
46665_at	SEMA4C		2		0.635529808634
204562_at	IRF4		6		0.633367502619
219518_s_at	ELL3		15		0.632367894194
202178_at	PRKCZ		1		0.621539652309
205083_at	AOX1		2		0.621206213276
204202_at	IQCE		7		0.614522140763
201695_s_at	NP		14		0.606633715961
205082_s_at	AOX1		2		0.603674608252
220911_s_at	KIAA1305		14		0.602016265419
43544_at	MED16		19		-0.598397394923
210150_s_at	LAMA5		20		0.597087145177
200810_s_at	CIRBP		19		-0.59646501213
205316_at	SLC15A2		3		0.590105051932
202136_at	ZMYND11		10		-0.589861479904
212573_at	ENDOD1		11		0.582463041946
208056_s_at	CBFA2T3		16		-0.581562763256
218168_s_at	CABC1		1		0.578622552928
213940_s_at	FNBP1		9		-0.576936793895
205893_at	NLGN1		3		0.576042819236
206613_s_at	TAF1A		1		0.575464509279
207926_at	GP5		3		0.575135497674
213213_at	DIDO1		20		-0.574901426469
213358_at	KIAA0802		18		0.571084109229
217968_at	TSSC1		2		0.570994413761
211819_s_at	SORBS1		10		0.570441575943
209558_s_at	HIP1R		12		0.56533122254
214170_x_at	FH		1		0.564485417459
204114_at	NID2		14		0.564343034287
213419_at	APBB2		4		0.560921605027
202421_at	IGSF3		1		0.560539134813
203033_x_at	FH		1		0.5603246984
212549_at	STAT5B		17		-0.559114286063
218181_s_at	MAP4K4		2		-0.55886200469
206255_at	BLK		8		0.558464541502
203736_s_at	PPFIBP1		12		0.557226564861
200618_at	LASP1		17		-0.557066156388
207957_s_at	PRKCB		16		-0.556483466056
202741_at	PRKACB		1		-0.551997709159
213909_at	LRRC15		3		0.55149252758
202085_at	TJP2		9		0.551089587592
206690_at	ACCN1		17		0.550605133821
219155_at	PITPNC1		17		0.550422966797
218325_s_at	DIDO1		20		-0.549209875154
219161_s_at	CKLF		16		-0.548613756214
216799_at	---		15		0.548511866579
205489_at	CRYM		16		0.547923968772
204262_s_at	PSEN2		1		0.546548535147
207877_s_at	NVL		1		0.546242604343
209974_s_at	BUB3		10		0.544123265671
202764_at	STIM1		11		-0.543203162434
219663_s_at	TMEM121		14		0.541955072052
201457_x_at	BUB3		10		0.5409850899
219039_at	SEMA4C		2		0.540288942108
203940_s_at	VASH1		14		0.540152548407
214075_at	NENF		1		0.539191023254
204529_s_at	TOX		8		-0.538556440769
212133_at	CYFIP1		15		0.537489218926
203748_x_at	RBMS1		2		-0.536871362476
218578_at	CDC73		1		0.535893188517
212077_at	CALD1		7		0.535593962022
200811_at	CIRBP		19		-0.535588624514
219875_s_at	PPPDE1		1		0.535213198145
213252_at	SH3PXD2A		10		0.532352771442
203263_s_at	ARHGEF9		X		0.532058066753
212371_at	PPPDE1		1		0.530147703293
201825_s_at	SCCPDH		1		0.529799631914
38340_at	HIP1R		12		0.52969903984
202733_at	P4HA2		5		0.52874935485
218980_at	FHOD3		18		0.528668590992
204143_s_at	ENOSF1		18		-0.528614224634
204174_at	ALOX5AP		13		-0.527598965365
211945_s_at	ITGB1		10		-0.527053317456
206070_s_at	EPHA3		3		0.526370164895
203032_s_at	FH		1		0.525892415194
204776_at	THBS4		5		0.524456150432
218949_s_at	QRSL1		6		0.522681707465
217854_s_at	POLR2E		19		-0.522252312238
201162_at	IGFBP7		4		0.521840410804
214265_at	ITGA8		10		0.521461254369
218948_at	QRSL1		6		0.520890548784
210934_at	BLK		8		0.519426670698
219157_at	KLHL2		4		0.519150199483
218714_at	PRR14		16		-0.518470540798
202242_at	TSPAN7		X		-0.518388851902
201579_at	FAT1		4		0.517859236208
213405_at	RAB22A		20		-0.51593303863
209685_s_at	PRKCB		16		-0.515222900582
205317_s_at	SLC15A2		3		0.514526399241
209484_s_at	NSL1		1		0.513208581523
209605_at	TST		22		0.513143634382
41037_at	TEAD4		12		0.511270344038
214880_x_at	CALD1		7		0.511034009784
219752_at	RASAL1		12		0.510764900817
218640_s_at	PLEKHF2		8		0.509583396908
215519_x_at	SGSM3		22		0.508577255421
45687_at	PRR14		16		-0.50783953069
205229_s_at	COCH		14		0.507747236323
203865_s_at	ADARB1		21		0.506751051328
221021_s_at	CTNNBL1		20		0.506565730471
218771_at	PANK4		1		-0.506420867543
219933_at	GLRX2		1		0.504163033348
218808_at	DALRD3		3		0.503023003471
214786_at	MAP3K1		5		0.50212707386
205565_s_at	FXN		9		0.501332322688
206928_at	ZNF124		1		0.501077801659
213373_s_at	CASP8		2		-0.501063632109
210450_at	LOC90925		14		0.500586184817
202657_s_at	SERTAD2		2		-0.500313819146
221727_at	SUB1		5		-0.50018413174
220132_s_at	CLEC2D		12		0.499781028721
220574_at	SEMA6D		15		0.49959230859
209275_s_at	CLN3		16		-0.497235624499
201355_s_at	BAZ2A		12		0.496357191037
201163_s_at	IGFBP7		4		0.495372340188
202696_at	OXSR1		3		-0.495162058086
212224_at	ALDH1A1		9		0.495006570095
202853_s_at	RYK		3		-0.494779555602
203225_s_at	RFK		9		0.493808585623
217124_at	IQCE		7		0.492095200999
