# Supplementary material for: Integrative analysis of gene expression and copy number alterations using canonical correlation analysis
Source: BMC Bioinformatics. 2010 Apr 15;11:191. doi: 10.1186/1471-2105-11-191 (PMC2873536; doi:10.1186/1471-2105-11-191)
Supplement: Additional file 3 — Additional file3contains the cross-loadings of the 150 gene expression probe sets showing the highest relevance to the two extracted features from PCA+CCA. [file 1471-2105-11-191-S3.TXT]

Cross-loadings for the most relevant genes
PCA+CCA, feature 1
Probe		Gene symbol	Chromosome	Cross-loading
201887_at	IL13RA1		X		0.745439946651
212419_at	ZCCHC24		10		0.735563397408
218177_at	CHMP1B		18		0.687691271305
212423_at	ZCCHC24		10		0.684244632721
222285_at	IGHD		14		0.661575078964
218019_s_at	PDXK		21		0.659698307514
209679_s_at	SMAGP		12		0.634915888309
213282_at	APOOL		X		0.63486289978
208598_s_at	HUWE1		X		0.63268250227
219480_at	SNAI1		20		0.63036853075
217849_s_at	CDC42BPB		14		0.627750694752
202671_s_at	PDXK		21		0.6224360466
200790_at	ODC1		2		-0.62216603756
204643_s_at	ENOX2		X		0.616446137428
210128_s_at	LTB4R		14		0.61378377676
204340_at	TMEM187		X		0.61061412096
206147_x_at	SCML2		X		0.60967874527
219582_at	OGFRL1		6		0.608716249466
217511_at	KAZALD1		10		0.608475029469
213289_at	APOOL		X		0.606989264488
202711_at	EFNB1		X		0.605720162392
203585_at	ZNF185		X		0.604460120201
214037_s_at	CCDC22		X		0.598008871078
210904_s_at	IL13RA1		X		0.595624983311
206394_at	MYBPC2		19		0.595501482487
201895_at	ARAF		X		0.595398545265
201136_at	PLP2		X		0.594379067421
221529_s_at	PLVAP		19		0.594207465649
209326_at	SLC35A2		X		0.592722654343
209370_s_at	SH3BP2		4		0.59260815382
202061_s_at	SEL1L		14		0.59198731184
205708_s_at	TRPM2		21		0.590340793133
201444_s_at	ATP6AP2		X		0.58852827549
213937_s_at	FTSJ1		X		0.58595508337
201811_x_at	SH3BP5		3		0.585884332657
214118_x_at	PCM1		8		-0.582477688789
201443_s_at	ATP6AP2		X		0.58161842823
221039_s_at	ASAP1		8		0.578825414181
212465_at	SETD3		14		0.576521337032
217269_s_at	PRSS7		21		0.576483130455
202098_s_at	PRMT2		21		0.5746306777
208716_s_at	TMCO1		1		-0.572945296764
37384_at	PPM1F		22		0.571899116039
215726_s_at	CYB5A		18		0.571881473064
202086_at	MX1		21		0.571748018265
219767_s_at	CRYZL1		21		0.571646511555
205933_at	SETBP1		18		0.571530640125
218694_at	ARMCX1		X		0.570195734501
204301_at	KBTBD11		8		0.569514930248
221709_s_at	ZNF839		14		0.568256378174
204300_at	PET112L		4		0.566020131111
219015_s_at	ALG13		X		0.565483927727
219485_s_at	PSMD10		X		0.565195739269
205640_at	ALDH3B1		11		0.564944982529
201810_s_at	SH3BP5		3		0.564135611057
202558_s_at	HSPA13		21		0.562312483788
206674_at	FLT3		13		0.561293303967
217769_s_at	POMP		13		-0.559809863567
211098_x_at	TMCO1		1		-0.558279275894
214937_x_at	PCM1		8		-0.557910680771
211626_x_at	ERG		21		0.556221008301
214366_s_at	ALOX5		10		0.556190371513
201209_at	HDAC1		1		-0.554440736771
205324_s_at	FTSJ1		X		0.552613854408
205673_s_at	ASB9		X		0.552562236786
202217_at	C21orf33		21		0.551499307156
213659_at	ZNF75D		X		0.550911068916
204045_at	TCEAL1		X		0.550230145454
219837_s_at	CYTL1		4		0.550056517124
207809_s_at	ATP6AP1		X		0.546208620071
203506_s_at	MED12		X		0.545905053616
203974_at	HDHD1A		X		0.545829951763
208788_at	ELOVL5		6		-0.544730782509
212410_at	EFHA1		13		-0.544419527054
202607_at	NDST1		5		0.54412728548
205090_s_at	NAGPA		16		0.543916225433
221188_s_at	CIDEB		14		0.542393326759
203843_at	RPS6KA3		X		0.542202055454
204445_s_at	ALOX5		10		0.542125284672
218322_s_at	ACSL5		10		0.541922032833
214735_at	IPCEF1		6		0.540983498096
212460_at	C14orf147		14		0.540872395039
202284_s_at	CDKN1A		6		0.540692567825
217805_at	ILF3		19		-0.540461480618
205692_s_at	CD38		4		-0.540409862995
221689_s_at	PIGP		21		0.540063738823
210768_x_at	TMCO1		1		-0.539420723915
214745_at	PLCH1		3		0.53912293911
218499_at	RP6-213H19.1		X		0.538050532341
214665_s_at	CHP		15		-0.537681818008
219032_x_at	OPN3		1		-0.537123024464
217256_x_at	RPL36A /// RPL36AP51		X		0.534978568554
205540_s_at	RRAGB		X		0.534439027309
206001_at	NPY		7		0.534180223942
207638_at	PRSS7		21		0.532109439373
203909_at	SLC9A6		X		0.532010734081
221532_s_at	WDR61		15		-0.531672775745
207559_s_at	ZMYM3		X		0.529268443584
211375_s_at	ILF3		19		-0.528997004032
209620_s_at	ABCB7		X		0.526991844177
209022_at	STAG2		X		0.526670455933
211576_s_at	SLC19A1		21		0.525829493999
216620_s_at	ARHGEF10		8		0.525075793266
204752_x_at	PARP2		14		0.523291051388
205180_s_at	ADAM8		10		0.523236334324
214679_x_at	GNA11		19		0.522535562515
206127_at	ELK3		12		0.522498250008
216071_x_at	MED12		X		0.521345674992
221934_s_at	DALRD3 /// LOC100133719		3		-0.521257340908
201126_s_at	MGAT1		5		0.521165311337
220999_s_at	CYFIP2		5		-0.520379185677
202174_s_at	PCM1		8		-0.519851863384
203776_at	GPKOW		X		0.517936587334
213508_at	C14orf147		14		0.517847776413
203063_at	PPM1F		22		0.516206085682
203371_s_at	NDUFB3		2		-0.516022026539
54632_at	THADA		2		-0.516014456749
211612_s_at	IL13RA1		X		0.515422940254
219335_at	ARMCX5		X		0.515392422676
201585_s_at	SFPQ		1		-0.515066742897
215773_x_at	PARP2		14		0.515047967434
201393_s_at	IGF2R		6		-0.514875590801
222079_at	ERG		21		0.514468193054
203723_at	ITPKB		1		-0.514341235161
215283_at	LOC339290		18		0.513940274715
214527_s_at	PQBP1		X		0.513661444187
204446_s_at	ALOX5		10		0.513618946075
32625_at	NPR1		1		0.513527393341
214746_s_at	ZNF467		7		0.51327162981
209568_s_at	RGL1		1		0.512413203716
214813_at	ZNF75D		X		0.512279629707
216342_x_at	RPS4P13 /// RPS4P17 /// RPS4P7 /// RPS4X		20		0.512028038502
219298_at	ECHDC3		10		0.512017726898
209520_s_at	NCBP1		9		-0.51149648428
203446_s_at	OCRL		X		0.511240363121
204057_at	IRF8		16		0.511133372784
217883_at	MMADHC		2		-0.511101484299
205584_at	ALG13		X		0.51099383831
37278_at	TAZ		X		0.510641276836
220230_s_at	CYB5R2		11		0.510012805462
213766_x_at	GNA11		19		0.509908914566
214086_s_at	PARP2		14		0.509747087955
204408_at	APEX2		X		0.509171247482
209213_at	CBR1		21		0.509030520916
200030_s_at	SLC25A3		12		-0.508553564548
212787_at	YLPM1		14		-0.506913661957
202371_at	TCEAL4		X		0.506123006344
213538_at	SON		21		0.502849340439
200953_s_at	CCND2		12		0.5012383461
202557_at	HSPA13		21		0.501039326191
PCA+CCA, feature 2
Probe		Gene symbol	Chromosome	Cross-loading
205253_at	PBX1		1		0.727351725101
212148_at	PBX1		1		0.718265175819
212151_at	PBX1		1		0.712325334549
211373_s_at	PSEN2		1		0.702283740044
205769_at	SLC27A2		15		0.6980022192
220252_x_at	CXorf21		X		0.669853150845
202796_at	SYNPO		5		0.662580728531
207110_at	KCNJ12		17		0.655692696571
211913_s_at	MERTK		2		0.643079340458
205768_s_at	SLC27A2		15		0.639695107937
206028_s_at	MERTK		2		0.636755824089
212845_at	SAMD4A		14		0.636476278305
219517_at	ELL3		15		0.632231354713
208567_s_at	KCNJ12 /// LOC100131509 /// LOC100134444		17		0.627779185772
35974_at	LRMP		12		0.618651330471
219551_at	EAF2		3		0.617437064648
203999_at	SYT1		12		0.616694033146
219271_at	GALNT14		2		0.612055838108
203998_s_at	SYT1		12		0.611436963081
206304_at	MYBPH		1		0.610560715199
204674_at	LRMP		12		0.608328342438
218087_s_at	SORBS1		10		0.606455802917
212288_at	FNBP1		9		-0.599450349808
208644_at	PARP1		1		0.598077178001
202741_at	PRKACB		1		-0.5978525877
221113_s_at	WNT16		7		0.583910405636
206181_at	SLAMF1		1		0.582602381706
220389_at	CCDC81		11		0.581168174744
205316_at	SLC15A2		3		0.575066268444
219518_s_at	ELL3		15		0.575044810772
213005_s_at	KANK1		9		0.573211073875
205083_at	AOX1		2		0.570249378681
206999_at	IL12RB2		1		0.570057630539
205082_s_at	AOX1		2		0.56028932333
210150_s_at	LAMA5		20		0.548381149769
213940_s_at	FNBP1		9		-0.546439290047
40148_at	APBB2		4		0.542664825916
217854_s_at	POLR2E		19		-0.540925502777
212789_at	NCAPD3		11		0.539397001266
204262_s_at	PSEN2		1		0.539102733135
202178_at	PRKCZ		1		0.538624465466
204562_at	IRF4		6		0.537246465683
46665_at	SEMA4C		2		0.535032629967
202657_s_at	SERTAD2		2		-0.531599283218
205893_at	NLGN1		3		0.530874013901
202421_at	IGSF3		1		0.522325694561
201695_s_at	NP		14		0.517752468586
43544_at	MED16		19		-0.515433907509
219157_at	KLHL2		4		0.515372216702
202733_at	P4HA2		5		0.512888729572
204143_s_at	ENOSF1		18		-0.510941505432
206255_at	BLK		8		0.51007860899
204202_at	IQCE		7		0.507599592209
39402_at	IL1B		2		0.506079733372
207926_at	GP5		3		0.504182457924
201106_at	GPX4		19		-0.503758490086
202085_at	TJP2		9		0.503646373749
206613_s_at	TAF1A		1		0.503354430199
208056_s_at	CBFA2T3		16		-0.503326416016
213252_at	SH3PXD2A		10		0.503310859203
200810_s_at	CIRBP		19		-0.50020378828
217968_at	TSSC1		2		0.499025583267
203736_s_at	PPFIBP1		12		0.493929415941
203748_x_at	RBMS1		2		-0.493469566107
219039_at	SEMA4C		2		0.492637068033
218181_s_at	MAP4K4		2		-0.492393910885
218902_at	NOTCH1		9		-0.488884836435
205229_s_at	COCH		14		0.48780682683
213405_at	RAB22A		20		-0.487273365259
205859_at	LY86		6		0.484450310469
211945_s_at	ITGB1		10		-0.483093053102
209558_s_at	HIP1R		12		0.483000993729
203940_s_at	VASH1		14		0.482384085655
204142_at	ENOSF1		18		-0.480780750513
215164_at	---		18		0.480767160654
218948_at	QRSL1		6		0.480642020702
205067_at	IL1B		2		0.480266183615
204776_at	THBS4		5		0.479774326086
210934_at	BLK		8		0.479770302773
212133_at	CYFIP1		15		0.479131281376
213909_at	LRRC15		3		0.477571070194
206443_at	RORB		9		0.477071911097
219663_s_at	TMEM121		14		0.477002322674
210450_at	LOC90925		14		0.47694337368
204529_s_at	TOX		8		-0.476355224848
212077_at	CALD1		7		0.47591561079
221727_at	SUB1		5		-0.475779443979
205477_s_at	AMBP		9		0.47361010313
219777_at	GIMAP6		7		-0.473032414913
212549_at	STAT5B		17		-0.471949249506
202656_s_at	SERTAD2		2		-0.471760809422
208358_s_at	UGT8		4		0.471258163452
202746_at	ITM2A		X		-0.471155315638
213213_at	DIDO1		20		-0.47073251009
219155_at	PITPNC1		17		0.470406621695
205317_s_at	SLC15A2		3		0.469695389271
201355_s_at	BAZ2A		12		0.469293922186
219875_s_at	PPPDE1		1		0.468506038189
203263_s_at	ARHGEF9		X		0.468373477459
206690_at	ACCN1		17		0.467414736748
211819_s_at	SORBS1		10		0.467203497887
212099_at	RHOB		2		0.467180520296
218808_at	DALRD3		3		0.467056304216
212293_at	HIPK1		1		-0.466940104961
203761_at	SLA		8		-0.466809809208
212224_at	ALDH1A1		9		0.466521948576
202136_at	ZMYND11		10		-0.466417491436
218168_s_at	CABC1		1		0.465718954802
218325_s_at	DIDO1		20		-0.465603560209
204174_at	ALOX5AP		13		-0.46483540535
220911_s_at	KIAA1305		14		0.464016824961
202747_s_at	ITM2A		X		-0.463665992022
204114_at	NID2		14		0.4630227983
219161_s_at	CKLF		16		-0.461523771286
211965_at	ZFP36L1		14		0.461164712906
208228_s_at	FGFR2		10		0.461044967175
218771_at	PANK4		1		-0.460604280233
210224_at	MR1		1		0.460371941328
202764_at	STIM1		11		-0.459256500006
213358_at	KIAA0802		18		0.458856314421
207957_s_at	PRKCB		16		-0.457741618156
203143_s_at	KIAA0040		1		0.457096159458
220117_at	ZNF385D		3		0.45613014698
217124_at	IQCE		7		0.455867707729
213373_s_at	CASP8		2		-0.455156475306
205349_at	GNA15		19		-0.454017907381
207760_s_at	NCOR2		12		-0.453755438328
207877_s_at	NVL		1		0.453489035368
201194_at	SEPW1		19		-0.453288942575
202696_at	OXSR1		3		-0.452722370625
200618_at	LASP1		17		-0.452690154314
209605_at	TST		22		0.452381104231
213736_at	COX5B		2		0.452324658632
202804_at	ABCC1		16		-0.45118060708
45687_at	PRR14		16		-0.45096540451
205685_at	CD86		3		0.450797021389
204949_at	ICAM3		19		-0.450336098671
221545_x_at	MED16		19		-0.450332075357
213419_at	APBB2		4		0.449763208628
212573_at	ENDOD1		11		0.449045658112
202853_s_at	RYK		3		-0.448967307806
38340_at	HIP1R		12		0.448866069317
202242_at	TSPAN7		X		-0.448273420334
214880_x_at	CALD1		7		0.447886884212
219378_at	NARG1L		13		-0.447699159384
218365_s_at	DARS2		1		0.447393059731
200811_at	CIRBP		19		-0.446835815907
218949_s_at	QRSL1		6		0.446479797363
201005_at	CD9		12		0.445407748222
203715_at	TBCE		1		0.445101439953
